# Supplementary material for: Evaluating the accuracy of amplicon-based microbiome computational pipelines on simulated human gut microbial communities
Source: BMC Bioinformatics. 2017 May 30;18:283. doi: 10.1186/s12859-017-1690-0 (PMC5450146; doi:10.1186/s12859-017-1690-0)
Supplement: Supplementary file 1 — Community composition definitions. (ZIP 11 kb) [file 12859_2017_1690_MOESM1_ESM.zip]

Archive with 4 entries (4 files):
- Table S3 Stool_compositionC.csv
- Table S4 Stool_compositionD.csv
- Table S1 Stool_compositionA.csv
- Table S2 Stool_compositionB.csv
