# Supplementary material for: Evaluating the accuracy of amplicon-based microbiome computational pipelines on simulated human gut microbial communities
Source: BMC Bioinformatics. 2017 May 30;18:283. doi: 10.1186/s12859-017-1690-0 (PMC5450146; doi:10.1186/s12859-017-1690-0)
Supplement: Supplementary file 1 — Community composition definitions. (ZIP 11 kb) [file 12859_2017_1690_MOESM1_ESM.zip › Table S1 Stool_compositionA.csv]

Genus	TaxID	Fraction	STD	Species_n	Species_std	Species_slope	Species_intercept	Species_p
Bacteroides	816	0.354229689	0.233710515	9.432432432	2.444414931	0.874332753	10.61355122	0.013552182
Faecalibacterium	216851	0.078728132	0.079510994	1	0	0	1	1
Alistipes	239759	0.077089639	0.095642723	1.542857143	0.552545132	0.21229896	2.276114485	2.47E-05
Blautia	572511	0.042066526	0.094300683	2.842105263	1.348026155	0.691109065	5.949948042	4.45E-13
Parabacteroides	375288	0.035501927	0.034694862	1.757575758	0.652747249	0.153009159	2.317237107	0.151658602
Eubacterium	1730	0.034883188	0.041856952	1.5	0.596039561	0.180034023	2.272145444	0.00089642
Prevotella	838	0.030508095	0.087344289	1.363636364	0.979120874	0.190549025	2.044222115	0.20199329
Escherichia	561	0.027937653	0.095787071	2	1.240347346	0.161623081	2.86707335	0.248411078
Streptococcus	1301	0.026409875	0.111827941	2.210526316	1.280581585	0.474528376	5.077812022	1.70E-05
Gemmiger	204475	0.023108775	0.02511426	0	0	0	0	1
Ruminiclostridium	1508657	0.0158632	0.019193181	1.257142857	0.602037357	0.234075541	2.362059639	0.001361805
Sutterella	40544	0.015802631	0.066586269	0.533333333	0.498887652	-0.017646644	0.447980286	0.832744042
Lachnoclostridium	1506553	0.014531329	0.017053166	1.166666667	0.600925213	0.062432692	1.475364473	0.406463402
Ruminococcus	1263	0.013463366	0.021289088	0.966666667	0.657436097	0.248202737	2.162168817	0.004050839
Barnesiella	397864	0.013109575	0.038505939	0	0	0	0	1
Roseburia	841	0.012543109	0.022582973	2.09375	0.878897569	0.348448638	3.887403661	0.000594088
Dialister	39948	0.010601332	0.027996086	0.6875	0.463512405	0.067931996	1.017153278	0.362762491
Oscillibacter	459786	0.009297434	0.010704044	0	0	0	0	1
Aestuariispira	1647175	0.008692966	0.032828453	0	0	0	0	1
Dorea	189330	0.008683051	0.021745171	0.5625	0.496078371	0.112294974	1.226203442	0.06029283
Parasutterella	577310	0.008018733	0.029527641	0	0	0	0	1
Coprococcus	33042	0.006962169	0.015102459	0	0	0	0	1
Phascolarctobacterium	33024	0.006295706	0.008378236	0.875	0.330718914	0.037808587	1.068881643	0.523155165
Anaerostipes	207244	0.006036491	0.013948737	0.9	0.538516481	0.198733844	2.059081679	0.003757346
Alloprevotella	1283313	0.005785782	0.018064439	0.5	0.763762616	-0.114639358	0.019089787	0.606283741
Odoribacter	283168	0.00520263	0.007318082	0.931034483	0.253395491	0.013654668	1.007875145	0.719194199
Haemophilus	724	0.00479359	0.022834629	1	0	0	1	1
Fusobacterium	848	0.00462638	0.023772558	1.2	0.748331477	0.278927597	2.642999886	0.108963568
Bifidobacterium	1678	0.004489682	0.011644897	1.727272727	0.749655568	0.248257262	3.054667884	0.049741439
Akkermansia	239934	0.003845433	0.013946141	0	0	0	0	1
Coprobacter	1348911	0.003501356	0.014873234	0	0	0	0	1
Porphyromonas	836	0.003169662	0.013415374	0.2	0.4	-0.084661076	-0.248675525	0.46104225
Veillonella	29465	0.002974574	0.009661292	2.090909091	1.083306844	0.506431814	4.988378232	0.013130926
Erysipelatoclostridium	1505663	0.002728744	0.0038619	0.620689655	0.61103604	0.049934521	0.934037126	0.60844749
Candidatus Soleaferrea	1470353	0.002442804	0.007123194	0	0	0	0	1
Neisseria	482	0.002226599	0.010308996	2.25	0.829156198	0.269771158	3.860389333	0.115591164
Tyzzerella	1506577	0.001854444	0.00510967	0.25	0.433012702	0.156313229	1.332340243	0.015259951
Oceanobacillus	182709	0.001799154	0.010943824	0	0	nan	nan	nan
Fusicatenibacter	1407607	0.001564333	0.005123443	1	0	0	1	1
Clostridium	1485	0.001425544	0.002772222	0.421052632	0.493727975	0.11684167	1.168450794	0.323969494
Abiotrophia	46123	0.001269245	0.00640263	0.2	0.4	0.142693502	1.141507573	0.123946949
Paraprevotella	577309	0.001113887	0.004501012	0.25	0.433012702	0.157463193	1.082511187	0.505377871
Flavonifractor	946234	0.001038801	0.001462686	0.724137931	0.446947634	0.219375448	2.274573726	0.011864346
Peptoclostridium	1481960	0.000987586	0.002520678	0	0	0	0	1
Atopobium	1380	0.000987017	0.003252233	0	0	0	0	1
Butyrivibrio	830	0.000920513	0.0012313	0	0	0	0	1
Butyricicoccus	580596	0.000904146	0.001983407	0	0	0	0	1
Butyricimonas	574697	0.00088657	0.001908039	0	0	0	0	1
Sporobacter	44748	0.000703422	0.001403678	0	0	0	0	1
Acidaminococcus	904	0.000662591	0.002048217	1	0	0	1	1
Klebsiella	570	0.000650955	0.002962474	0.571428571	0.728431359	0.222245112	2.117237695	0.278079856
Stomatobaculum	1213720	0.000644998	0.003728563	0	0	0	0	1
Holdemanella	1573535	0.000506619	0.00119261	0	0	0	0	1
Desulfovibrio	872	0.000501566	0.001469189	0	0	0	0	1
Agathobacter	1766253	0.000442649	0.00078986	0	0	0	0	1
Anaerobacterium	1486725	0.000391055	0.001103382	0	0	0	0	1
Enterobacter	547	0.000368776	0.001882841	1	0	0	1	1
Bacillus	1386	0.000305503	0.001542561	0	0	0	0	1
Succiniclasticum	40840	0.000290499	0.001767036	0	0	nan	nan	nan
Turicibacter	191303	0.000236477	0.001337641	1	0	0	1	nan
Megamonas	158846	0.00019598	0.001192101	0	0	nan	nan	nan
Citrobacter	544	0.00016405	0.000562893	1	0	0	1	1
Pectobacterium	122277	0.000141732	0.000393438	0.625	0.484122918	0.393972872	3.670343107	0.018723048
Lactobacillus	1578	9.88E-05	0.000232495	0.375	0.484122918	0.42872948	3.735713838	0.187116059
Megasphaera	906	9.40E-05	0.000367416	0	0	0	0	1
Acholeplasma	2147	9.19E-05	0.000304266	0	0	0	0	1
Pseudoflavonifractor	1017280	7.34E-05	0.000213536	0	0	0	0	1
Catabacter	270497	5.72E-05	0.000246532	0	0	0	0	1
Intestinimonas	1392389	5.47E-05	0.000202434	0.666666667	0.471404521	0.951755684	7.689425384	0.104820922
Enterococcus	1350	4.70E-05	0.000180117	1.666666667	0.942809042	0.422256421	4.870172363	0.823667502
Hungatella	1649459	4.32E-05	0.000133491	0	0	0	0	1
Linmingia	188918	3.88E-05	0.000147373	0	0	0	0	1
Propionibacterium	1743	3.64E-05	0.000158556	0.5	0.5	-2.177500027	-15.40112213	nan
Pseudoramibacter	113286	3.11E-05	0.000157237	0	0	0	0	nan
Corynebacterium	1716	2.23E-05	0.000135712	0	0	nan	nan	nan
Peptoniphilus	162289	1.70E-05	8.07E-05	0.5	0.5	-0.92523976	-7.06761029	nan
Anaerococcus	165779	1.60E-05	6.81E-05	1	0	0	1	nan
Leuconostoc	1243	1.22E-05	7.41E-05	0	0	nan	nan	nan
Victivallis	172900	8.81E-06	5.36E-05	0	0	nan	nan	nan
Intestinibacter	1505657	8.38E-06	5.10E-05	0	0	nan	nan	nan
